# Supplementary material for: Learning from the past: Impact of the Arctic Oscillation on sea ice and marine productivity off northwest Greenland over the last 9,000 years
Source: Glob Chang Biol. 2020 Oct 13;26(12):6767–86. doi: 10.1111/gcb.15334 (PMC7756419; doi:10.1111/gcb.15334)
Supplement: Supplementary file 2 — Supplementary Material [file GCB-26-6767-s002.xlsx]

## Sheet: Sheet1
	S2. Contributions to the sediment of total organic carbon (TOC) and nitrogen (TN), ratios TOC:TN, and carbon and nitrogen isotopic signature of organic matter (δ13C and δ15N).
	Depth	Age	TOC	TN	TOC:TN	𝛅13C	𝛅15N
	(cm)	(cal. yrs BP)	(%)	(%)		(‰)	(‰)
	0.5	151.8	1.52	0.184001	8.26082	-22.8294	7.0697
	2.5	182.2	1.45	0.20156	7.19388
	4.5	212.6	1.4	0.192127	7.28683
	6.5	243	1.44	0.178551	8.06491	-22.6418	7.05264
	8.5	273.4	1.37	0.181038	7.56746
	10.5	303.8	1.38	0.187526	7.35897
	11.5	319	1.41	0.181081	7.78658	-22.5039	7.17705
	12.5	334.2	1.38	0.182684	7.55402
	14.5	364.6	1.35	0.185623	7.27282
	16.5	395	1.46	0.180529	8.08733	-22.7682	7.07129
	18.5	425.4	1.38	0.179971	7.6679
	20.5	455.8	1.4	0.182433	7.67405
	21.5	471	1.4	0.179718	7.78997	-22.7517	7.19744
	22.5	486.2	1.4	0.183375	7.63462
	24.5	516.6	1.4	0.178575	7.83986
	26.5	546.9	1.38	0.177959	7.7546	-22.4728	7.08096
	28.5	577.3	1.35	0.179291	7.52965
	36.5	698.9	1.35	0.174348	7.74315	-22.1914	7.17772
	46.5	850.9	1.32	0.162947	8.10081	-22.3937	7.17641
	56.5	1002.9	1.39	0.174855	7.94946	-21.8916	7.10513
	66.5	1154.9	1.4	0.17442	8.02661		7.2372
	76.5	1334.9	1.47	0.177208	8.29532	-22.238	7.07318
	86.5	1533.4	1.42	0.17947	7.91217	-22.2272	7.07637
	96.5	1732	1.38	0.171694	8.03755	-22.1331	7.12551
	106.5	1930.6	1.38	0.174555	7.9058	-22.1818	7.20518
	116.5	2129.1	1.47	0.179152	8.20535	-22.2308	6.96948
	126.5	2327.7	1.44	0.177733	8.10203	-22.286	7.20949
	138.5	2566	1.45	0.176839	8.19956	-22.1796	7.02169
	148.5	2764.6	1.41	0.171458	8.22357	-22.3469	7.10566
	158.5	2963.2	1.44	0.174634	8.24583	-22.2287	7.04004
	168.5	3161.7	1.49	0.18206	8.1841	-22.16	7.13101
	178.5	3297.8	1.51	0.18212	8.29122	-22.5205	7.07101
	188.5	3422.9	1.42	0.177848	7.98437	-22.5837	7.04681
	198.5	3548	1.49	0.183886	8.10283	-22.4772	7.15763
	208.5	3673	1.44	0.177447	8.11512	-22.2228	6.93517
	218.5	3798.1	1.42	0.175281	8.10125	-22.4493	7.02997
	228.5	3923.2	1.35	0.165892	8.13784	-22.5635	7.22516
	238.5	4048.2	1.38	0.166371	8.29473	-22.4702	7.16583
	248.5	4173.3	1.39	0.166375	8.3546	-22.6812	7.03092
	258.5	4297.3	1.38	0.166742	8.27628	-22.6324	7.14357
	268.5	4421.2	1.36	0.164739	8.25546	-22.3658	7.10284
	278.5	4545	1.35	0.163606	8.25154	-22.6702	7.22038
	290.5	4693.6	1.35	0.160893	8.39069	-22.4009	7.09527
	300.5	4817.4	1.41	0.168762	8.35498	-22.6637	7.20575
	310.5	4941.3	1.38	0.165927	8.31692	-22.6751	6.8952
	320.5	5043	1.41	0.169459	8.3206	-22.6878	7.0041
	330.5	5144.7	1.4	0.168355	8.31574	-22.4132	7.27736
	340.5	5246.5	1.41	0.170196	8.28456	-22.5823	7.31665
	350.5	5348.2		0.173073		-22.8212	7.45119
	360.5	5450	1.38	0.166585	8.28406	-22.535	7.37921
	370.5	5551.7	1.32	0.148243	8.90431		7.62235
	380.5	5653.5	1.28	0.13271	9.64512	-22.9503	7.6995
	390.5	5755.2	1.28	0.151042	8.47447	-22.9829	7.61517
	400.5	5857	1.29	0.149481	8.62987	-22.9138	7.63554
	410.5	5958.7	1.26	0.152136	8.28208	-23.0773	7.46848
	420.5	6040.9	1.25	0.134664	9.28233	-23.1047	7.69851
	430.5	6123.1	1.21	0.145975	8.28909	-23.4095	7.78608
	442.5	6221.8	1.16	0.145441	7.97575	-23.0546	7.64255
	452.5	6304	1.14	0.146822	7.76452	-23.6218	7.67396
	462.5	6386.3	1.2	0.145047	8.27319	-24.0111	7.63086
	472.5	6468.5	1.22	0.146127	8.34892	-23.4436	7.62241
	482.5	6550.7	1.2	0.147299	8.1467	-23.633	7.78751
	492.5	6632.9	1.15	0.144407	7.96359	-23.4288	7.72017
	502.5	6716.8	1.18	0.147053	8.02434	-23.2976	7.83487
	512.5	6814.9	1.14	0.144163	7.90771	-23.408	7.79518
	522.5	6913.1	1.16	0.143268	8.09669	-23.4171	7.92108
	532.5	7011.3	0.758	0.144582	5.2427	-23.4407	7.89734
	542.5	7109.5	1.13	0.146133	7.73267	-23.4032	7.74631
	552.5	7207.6	1.11	0.138683	8.00388	-23.2758	7.88683
	562.5	7305.8	1.07	0.134456	7.95796	-23.5479	7.82394
	572.5	7404	1.02	0.12883	7.91741	-23.7685	7.74507
	582.5	7501.8	1.07	0.135387	7.90327	-23.6095	7.73518
	594.5	7617.2	1.01	0.128323	7.87079	-23.3885	7.87062
	604.5	7713.4	0.951	0.124526	7.63697	-23.5659	7.68125
	614.5	7815.5	0.7	0.0923913	7.57647	-23.7816	7.75168
	624.5	7924.7	0.608	0.0825154	7.36832	-23.9973	7.42285
	634.5	8033.9	0.59	0.08087	7.29566	-23.8237	7.34632
	644.5	8143.1	0.606	0.0823504	7.3588	-23.4411	7.71264
	654.5	8252.3	0.585	0.0808632	7.23444	-23.5494	7.51778
	664.5	8361.5	0.589	0.0821524	7.1696	-23.8525	7.80805
	674.5	8470.7	0.609	0.0814223	7.47952	-24.4027	8.1807
	684.5	8579.8	0.597	0.0813784	7.3361	-24.0777	8.21004
	694.5	8689	0.592	0.0782043	7.56992	-23.6916	7.37227
	704.5	8798.6	0.598	0.0787642	7.59228	-23.7703	7.47231
	714.5	8908.8	0.589	0.0773087	7.61881	-24.1269	7.20593
	724.5	9018.9	0.6	0.0759285	7.90217	-24.1365	7.60058
	734.5	9129.1	0.592	0.0758862	7.80115	-23.6464	6.88137
