# Supplementary material for: Learning from the past: Impact of the Arctic Oscillation on sea ice and marine productivity off northwest Greenland over the last 9,000 years
Source: Glob Chang Biol. 2020 Oct 13;26(12):6767–86. doi: 10.1111/gcb.15334 (PMC7756419; doi:10.1111/gcb.15334)
Supplement: Supplementary file 4 — Supplementary Material [file GCB-26-6767-s004.xlsx]

## Sheet: Sheet1
	S4. Relative abundance of the "summer subsurface", "marginal ice zone" and "drift-ice/Pack-ice" to the diatom assemblages, diatom contrentations and fluxes.
	Depth	Age	Error	Summer subsurface diatoms	Marginal ice zone diatoms	Drift-ice/Pack-ice diatoms	Conc. diatom valves	Conc. Chaetoceros spores	Total diatom concentrations	Fluxes diatom valves	Fluxes Chaetoceros spores	Total diatom fluxes
	(cm)	(cal. yrs BP)	(yrs)	(%)	(%)	(%)	(valves g-1)	(spores g-1)	(valves/spores g-1)	(valves unit surface area-1 yr-1)	(spores unit surface area-1 yr-1)	(valves/spores unit surface area-1 yr-1)
	3.5	197.4		8.77193	18.5965	9.12281	5.49971e+06	4.53485e+06	1.00346e+07	2.07736e+08	3.79027e+08	5.86763e+08
	7.5	258.2	61	6.66667	12.2807	7.01754	5.92715e+06	2.49564e+06	8.42279e+06	1.52439e+08	2.16624e+08	3.69063e+08
	14.5	364.6	59.9	10.9705	8.43882	17.2996	4.64163e+06	2.95732e+06	7.59895e+06	1.19996e+08	1.96449e+08	3.16445e+08
	19.5	440.6	59.1	8.36237	20.2091	17.77	5.55388e+06	4.5863e+06	1.01402e+07	1.44108e+08	2.63111e+08	4.07219e+08
	23.5	501.4	58.5	7.32759	13.7931	13.7931	8.03682e+06	4.74588e+06	1.27827e+07	2.09146e+08	3.32651e+08	5.41797e+08
	34.5	668.5	56.8	5.09804	12.9412	12.549	6.93915e+06	5.71459e+06	1.26537e+07	1.82035e+08	3.31945e+08	5.1398e+08
	39.5	744.5	56	3.27869	25.5738	15.7377	8.22235e+06	2.50714e+06	1.07295e+07	2.1648e+08	2.82488e+08	4.98968e+08
	43.5	805.3	55.4	3	18.5	15.5	3.87653e+06	2.40345e+06	6.27998e+06	1.02357e+08	1.65819e+08	2.68176e+08
	51.5	926.9	54.1	6.27178	14.9826	18.4669	8.8955e+06	4.24628e+06	1.31418e+07	2.36235e+08	3.49003e+08	5.85238e+08
	59.5	1048.5	52.9	7.31707	20.9756	13.6585	8.71236e+06	4.50493e+06	1.32173e+07	2.32699e+08	3.53021e+08	5.8572e+08
	67.5	1170.1	51.6	5.17241	15.5172	17.2414	1.11374e+07	8.83308e+06	1.99704e+07	2.99165e+08	5.36434e+08	8.35599e+08
	74.5	1295.1	51.7	9.36455	15.0502	15.3846	6.57607e+06	7.23588e+06	1.38119e+07	1.77838e+08	3.7352e+08	5.51358e+08
	83.5	1473.9	52.8	4.82456	21.0526	15.7895	4.91797e+06	7.13968e+06	1.20576e+07	1.35044e+08	3.31094e+08	4.66138e+08
	87.5	1553.3	53.3	6.5	20	12.5	9.80642e+06	5.78579e+06	1.55922e+07	2.70993e+08	4.30879e+08	7.01872e+08
	95.5	1712.1	54.3	7.51174	16.4319	12.6761	8.92116e+06	7.91596e+06	1.68371e+07	2.49666e+08	4.71201e+08	7.20867e+08
	99.5	1791.6	54.8	2.94118	15.8824	11.7647	7.39897e+06	5.35338e+06	1.27523e+07	2.08008e+08	3.58508e+08	5.66516e+08
	103.5	1871	55.3	2.6178	12.5654	12.0419	5.7498e+06	8.73006e+06	1.44799e+07	1.62663e+08	4.09637e+08	5.723e+08
	107.5	1950.4	55.8	2.76923	10.7692	8	7.45424e+06	4.8854e+06	1.23396e+07	2.12205e+08	3.51281e+08	5.63486e+08
	111.5	2029.9	56.3	1.66667	11.1111	17.2222	4.11544e+06	2.08058e+06	6.19602e+06	1.1789e+08	1.7749e+08	2.95381e+08
	115.5	2109.3	56.7	2.32558	13.9535	17.4419	4.07436e+06	3.34003e+06	7.41439e+06	1.17442e+08	2.13716e+08	3.31158e+08
	123.5	2268.2	57.7	3.63636	20	16.9697	4.46649e+06	4.81839e+06	9.28488e+06	1.30348e+08	2.70966e+08	4.01314e+08
	127.5	2347.6	58.2	5.2381	16.1905	10.4762	4.08955e+06	4.79062e+06	8.88018e+06	1.20085e+08	2.60757e+08	3.80842e+08
	131.5	2427	58.7	2.20994	16.0221	15.4696	3.63251e+06	1.84636e+06	5.47887e+06	1.07322e+08	1.61872e+08	2.69194e+08
	139.5	2585.9	59.7	4.31034	5.17241	14.6552	5.2055e+06	2.31106e+06	7.51657e+06	1.55687e+08	2.24807e+08	3.80494e+08
	143.5	2665.3	60.2	2.01342	10.0671	22.8188	6.31383e+06	5.0214e+06	1.13352e+07	1.89987e+08	3.41085e+08	5.31072e+08
	147.5	2744.7	60.7	4.03587	10.7623	22.4215	5.29983e+06	3.80257e+06	9.1024e+06	1.60175e+08	2.75099e+08	4.35274e+08
	151.5	2824.2	61.2	5.06329	13.9241	15.1899	2.06053e+06	2.03444e+06	4.09497e+06	6.26527e+07	1.24512e+08	1.87165e+08
	155.5	2903.6	61.7	7.05882	9.41176	14.1176	2.14725e+06	2.27356e+06	4.42082e+06	6.5685e+07	1.35234e+08	2.00919e+08
	159.5	2983	62.2	3.63636	13.6364	20	3.02757e+06	4.65145e+06	7.67902e+06	9.31728e+07	2.3632e+08	3.29493e+08
	163.5	3062.4	62.7	1.2987	15.2597	8.76623	9.77279e+06	2.35118e+07	3.32846e+07	3.02565e+08	1.03049e+09	1.33305e+09
	167.5	3141.9	63.2	1.34228	26.8456	6.04027	1.38458e+07	4.62299e+07	6.00757e+07	4.31234e+08	1.87109e+09	2.30233e+09
	175.5	3260.3	63.4	2.37154	39.5257	5.5336	1.37954e+07	2.55734e+07	3.93688e+07	4.42705e+08	1.26337e+09	1.70608e+09
	179.5	3310.3	63.3	1.0453	24.7387	7.31707	1.51908e+07	3.11226e+07	4.63133e+07	4.96688e+08	1.51429e+09	2.01098e+09
	183.5	3360.4	63.2	3.42205	41.8251	7.60456	1.63102e+07	3.02019e+07	4.65121e+07	5.4322e+08	1.54911e+09	2.09233e+09
	187.5	3410.4	63.1	2.589	26.8608	10.0324	8.24557e+06	2.10009e+07	2.92464e+07	2.79665e+08	9.9195e+08	1.27161e+09
	195.5	3510.4	62.9	1.58103	24.5059	8.69565	7.96121e+06	1.02583e+07	1.82195e+07	2.79822e+08	6.40383e+08	9.20205e+08
	203.5	3610.5	62.7	2.67176	25.5725	9.92366	6.00927e+06	6.49092e+06	1.25002e+07	2.18679e+08	4.54886e+08	6.73565e+08
	211.5	3710.6	62.5	2.53807	15.736	5.58376	7.71437e+06	5.32566e+06	1.304e+07	2.90395e+08	4.90871e+08	7.81267e+08
	215.5	3760.6	62.4	1.27796	13.738	3.19489	1.6876e+07	1.2347e+07	2.9223e+07	6.45915e+08	1.11848e+09	1.7644e+09
	219.5	3810.6	62.3	1.94805	16.8831	3.57143	2.07194e+07	2.81192e+07	4.88386e+07	8.0614e+08	1.90019e+09	2.70633e+09
	231.5	3960.7	62.1	0.425532	19.1489	7.65957	1.35882e+07	1.72888e+07	3.0877e+07	5.53994e+08	1.25886e+09	1.81286e+09
	243.5	4110.8	61.8	1.72414	21.3793	5.86207	1.50195e+07	2.09755e+07	3.59949e+07	6.41498e+08	1.53738e+09	2.17888e+09
	251.5	4210.7	61.7	0.628931	13.2075	10.6918	6.85824e+06	1.2595e+07	1.94533e+07	3.01517e+08	8.55246e+08	1.15676e+09
	259.5	4309.7	62.3	1.1236	12.7341	3.74532	1.35087e+07	8.34808e+06	2.18568e+07	6.07259e+08	9.82532e+08	1.58979e+09
	263.5	4359.3	62.5	0.993377	13.245	6.29139	1.72211e+07	2.68581e+07	4.40792e+07	7.82709e+08	2.00342e+09	2.78613e+09
	267.5	4408.8	62.8	0.337838	20.2703	8.44595	2.66204e+07	3.75023e+07	6.41227e+07	1.2232e+09	2.94643e+09	4.16963e+09
	275.5	4507.9	63.4	0.361011	9.38628	4.69314	1.78289e+07	9.78336e+06	2.76122e+07	8.37141e+08	1.29651e+09	2.13365e+09
	279.5	4557.4	63.7	0.352113	17.2535	4.92958	1.07993e+07	1.42977e+07	2.5097e+07	5.12526e+08	1.19108e+09	1.70361e+09
	283.5	4606.9	63.9	0.671141	9.39597	3.02013	1.95285e+07	1.66451e+07	3.61736e+07	9.36707e+08	1.73511e+09	2.67181e+09
	291.5	4706	64.5	0.319489	17.5719	7.98722	2.35561e+07	3.2512e+07	5.60681e+07	1.15392e+09	2.74654e+09	3.90046e+09
	303.5	4854.6	65.4	0.438596	10.0877	10.0877	1.42252e+07	2.68281e+07	4.10533e+07	7.18794e+08	2.07441e+09	2.79321e+09
	315.5	4992.1	65.3	0.694444	17.0139	4.51389	1.64748e+07	2.33965e+07	3.98713e+07	8.58188e+08	2.07693e+09	2.93512e+09
	323.5	5073.5	64.4	1.21457	13.3603	2.42915	1.38552e+07	1.7333e+07	3.11881e+07	7.36282e+08	1.65738e+09	2.39366e+09
	335.5	5195.6	63.1	0.621118	10.559	4.34783	1.38477e+07	1.55679e+07	2.94156e+07	7.57902e+08	1.60995e+09	2.36786e+09
	351.5	5358.4	61.4	0.675676	23.9865	4.72973	1.49496e+07	2.03537e+07	3.53033e+07	8.50306e+08	2.00799e+09	2.85829e+09
	363.5	5480.5	60.1	0	12.2066	4.22535	9.07905e+06	1.02725e+07	1.93516e+07	5.3067e+08	1.1311e+09	1.66177e+09
	379.5	5643.3	58.4	1.00503	11.5578	2.51256	9.75787e+06	9.3656e+06	1.91235e+07	5.92965e+08	1.16209e+09	1.75506e+09
	387.5	5724.7	57.5	2.08333	21.5278	3.47222	4.05133e+06	7.62439e+06	1.16757e+07	2.49735e+08	7.19724e+08	9.69459e+08
	403.5	5887.5	55.8	0	18.6207	4.82759	5.98633e+06	1.10644e+07	1.70507e+07	3.83169e+08	1.09137e+09	1.47454e+09
	415.5	5999.8	54.6	1.26582	16.4557	3.79747	6.33715e+06	1.05084e+07	1.68456e+07	4.12227e+08	1.09579e+09	1.50802e+09
	427.5	6098.5	53.7	1.03093	24.3986	3.78007	1.10655e+07	2.35379e+07	3.46034e+07	7.31424e+08	2.28727e+09	3.01869e+09
	439.5	6197.2	52.8	low counts	low counts	low counts	1.86187e+06	1.9833e+06	3.84517e+06	1.23903e+08	2.55887e+08	3.79791e+08
	451.5	6295.8	51.9	low counts	low counts	low counts	1.48203e+06	4.32258e+06	5.8046e+06	1.002e+08	3.92451e+08	4.92651e+08
	475.5	6493.2	50.1	1.5	19	6	4.53326e+06	1.35091e+07	1.80424e+07	3.13417e+08	1.2474e+09	1.56082e+09
	503.5	6726.6	48.2	low counts	low counts	low counts	2.85193e+06	3.23218e+06	6.08411e+06	2.0021e+08	4.27116e+08	6.27326e+08
	531.5	7001.5	49.1	low counts	low counts	low counts	466121	1.5382e+06	2.00432e+06	3.23209e+07	1.3898e+08	1.71301e+08
	551.5	7197.8	49.7	0	16.5289	15.7025	2.8569e+06	5.21797e+06	8.07487e+06	1.96504e+08	5.55407e+08	7.51911e+08
	579.5	7472.7	50.6	low counts	low counts	low counts	602073	1.54819e+06	2.15026e+06	4.08346e+07	1.45838e+08	1.86672e+08
	603.5	7703.8	53.7	low counts	low counts	low counts	0	0	0	0	0	0
	627.5	7957.5	67.2	low counts	low counts	low counts	1.17557e+06	1.08741e+07	1.20496e+07	7.44225e+07	7.62831e+08	8.37253e+08
	651.5	8219.5	84.4	2.82	38.0282	0	4.42213e+06	1.41383e+07	1.85605e+07	2.80946e+08	1.17918e+09	1.46013e+09
	667.5	8394.2	96	low counts	low counts	low counts	1.86874e+06	4.0123e+06	5.88104e+06	1.18905e+08	3.74201e+08	4.93106e+08
	671.5	8437.9	98.8	low counts	low counts	low counts	1.14763e+06	3.65156e+06	4.7992e+06	7.30882e+07	3.05642e+08	3.7873e+08
	675.5	8481.6	101.7	0.7968	37.0518	2.39044	4.99985e+06	1.93022e+07	2.43021e+07	3.18707e+08	1.54909e+09	1.8678e+09
	715.5	8919.8	124.9	low counts	low counts	low counts	1.76608e+06	4.49548e+06	6.26156e+06	1.13811e+08	4.0351e+08	5.1732e+08
