# Supplementary material for: Learning from the past: Impact of the Arctic Oscillation on sea ice and marine productivity off northwest Greenland over the last 9,000 years
Source: Glob Chang Biol. 2020 Oct 13;26(12):6767–86. doi: 10.1111/gcb.15334 (PMC7756419; doi:10.1111/gcb.15334)
Supplement: Supplementary file 5 — Supplementary Material [file GCB-26-6767-s005.xlsx]

## Sheet: Sheet1
	S5. HBI concentrations and fluxes.
	Depth	Age	Conc. IP25	Conc. HBI III	Extrapolated TOC	IP25 normalized TOC	HBI III normalized TOC	Fluxes IP25	Fluxes HBI III
	(cm)	(cal. yrs BP)	(ng g-1)	(ng g-1)	(%)	(ng gTOC-1)	(ng gTOC-1)	(ng unit surface area-1yr-1)	(ng unit surface area-1yr-1)
	0.5	151.8	28.5411	3.44866	1.52	1877.71	226.885	864.067	104.406
	1.5	167	26.5848	2.71274	1.50667	1764.48	180.049	805.439	82.1876
	2.5	182.2	28.0534	2.73475	1.49333	1878.58	183.131	850.565	82.9163
	3.5	197.4	25.2878	2.06981	1.48	1708.64	139.852	767.283	62.8022
	4.5	212.6	25.6376	1.25846	1.46667	1748.02	85.8039	778.474	38.2125
	5.5	227.8	31.992	2.18619	1.45333	2201.29	150.426	972.145	66.4319
	6.5	243	23.3389	1.50104	1.44	1620.76	104.239	709.727	45.646
	7.5	258.2	27.3807	2.0378	1.434	1909.39	142.106	833.254	62.0145
	8.5	273.4	26.3385	2.05259	1.428	1844.43	143.739	802.129	62.511
	9.5	288.6	22.2022	1.56876	1.422	1561.33	110.32	676.66	47.8113
	10.5	303.8	28.9893	1.43384	1.416	2047.27	101.26	884.167	43.7318
	11.5	319	28.0804	1.21993	1.41	1991.52	86.5201	857.079	37.2352
	12.5	334.2	29.9581	1.36083	1.42	2109.72	95.8334	915.064	41.5664
	13.5	349.4	27.7462	1.44438	1.43	1940.29	101.005	848.128	44.1508
	14.5	364.6	26.6925	1.64798	1.44	1853.64	114.443	816.52	50.4115
	15.5	379.8	25.443	1.73538	1.45	1754.69	119.681	778.871	53.1241
	16.5	395	26.1605	1.61267	1.46	1791.82	110.457	801.427	49.404
	17.5	410.2	23.4349	1.28967	1.448	1618.43	89.0653	718.455	39.5379
	18.5	425.4	24.5682	1.44602	1.436	1710.88	100.698	753.752	44.3639
	19.5	440.6	18.7752	1.1844	1.424	1318.48	83.1741	576.445	36.3641
	20.5	455.8	15.8386	1.29884	1.412	1121.71	91.9857	486.641	39.9069
	21.5	471	16.0243	1.63513	1.4	1144.59	116.795	492.708	50.2763
	22.5	486.2	16.651	1.31235	1.396	1192.77	94.008	512.354	40.3813
	23.5	501.4	17.5941	1.36745	1.392	1263.94	98.2367	541.769	42.1076
	24.5	516.6	15.8541	1.34998	1.388	1142.23	97.261	488.547	41.6
	25.5	531.8	16.6544	1.50496	1.384	1203.35	108.74	513.583	46.4096
	26.5	546.9	15.1685	1.71249	1.38	1099.17	124.093	471.206	53.1979
	27.5	562.1	15.2414	1.61247	1.377	1106.86	117.1	470.699	49.7975
	28.5	577.3	15.7639	1.47722	1.374	1147.3	107.512	487.19	45.6539
	29.5	592.5	15.9427	1.68771	1.371	1162.85	123.101	493.074	52.1974
	30.5	607.7	16.6751	1.55029	1.368	1218.94	113.325	516.1	47.9821
	31.5	622.9	14.9109	1.56909	1.365	1092.37	114.952	461.833	48.5993
	32.5	638.1	15.8966	1.5028	1.362	1167.15	110.338	492.724	46.5801
	33.5	653.3	14.7648	1.53228	1.359	1086.44	112.75	457.974	47.5282
	34.5	668.5	16.0109	1.35331	1.356	1180.75	99.8018	496.987	42.0076
	35.5	683.7	16.5254	1.4971	1.353	1221.39	110.65	513.328	46.5045
	36.5	698.9	17.6705	1.70871	1.35	1308.93	126.571	549.299	53.1162
	37.5	714.1	16.6217	1.51568	1.347	1233.98	112.523	517.071	47.1499
	38.5	729.3	15.0187	1.79955	1.344	1117.47	133.895	467.543	56.0213
	39.5	744.5	14.8717	1.67331	1.341	1109	124.781	463.302	52.1291
	40.5	759.7	13.8062	1.60298	1.338	1031.86	119.804	430.42	49.9742
	41.5	774.9	12.8842	1.10329	1.335	965.112	82.6436	401.966	34.4208
	42.5	790.1	11.9622	1.20111	1.332	898.063	90.1737	373.469	37.4997
	43.5	805.3	12.1058	1.60855	1.329	910.893	121.035	378.225	50.2566
	44.5	820.5	12.621	1.59827	1.326	951.812	120.533	394.607	49.9712
	45.5	835.7	12.1104	1.35223	1.323	915.371	102.21	378.914	42.3093
	46.5	850.9	12.1449	1.18839	1.32	920.07	90.0297	380.269	37.2097
	47.5	866.1	13.4379	1.45717	1.327	1012.66	109.809	421.057	45.6582
	48.5	881.3	11.9156	1.35991	1.334	893.221	101.942	373.624	42.6414
	49.5	896.5	10.4913	1.38829	1.341	782.352	103.526	329.203	43.5625
	50.5	911.7	10.7093	1.464	1.348	794.456	108.606	336.282	45.9713
	51.5	926.9	10.8118	1.15578	1.355	797.916	85.2972	339.745	36.3187
	52.5	942.1	10.9569	1.26985	1.362	804.475	93.2343	344.554	39.9319
	53.5	957.3	10.1903	1.3402	1.369	744.364	97.8965	320.676	42.1744
	54.5	972.5	10.3861	1.20183	1.376	754.801	87.342	327.069	37.847
	55.5	987.7	10.9355	1.38493	1.383	790.709	100.139	344.618	43.6443
	56.5	1002.9	10.1829	1.124	1.39	732.582	80.8632	321.13	35.4467
	61.5	1078.9	10.8681	1.60367	1.395	779.078	114.958	343.965	50.7544
	66.5	1154.9	8.7762	1.45563	1.4	626.872	103.974	278.746	46.2332
	71.5	1235.6	10.0127	1.95797	1.435	697.75	136.444	300.56	58.774
	76.5	1334.9	11.9456	1.97668	1.47	812.624	134.468	292.445	48.392
	81.5	1434.1	9.70592	1.95282	1.445	671.69	135.143	238.692	48.0246
	86.5	1533.4	8.29747	1.69874	1.42	584.329	119.63	204.565	41.8806
	91.5	1632.7	8.18168	2.12024	1.4	584.405	151.446	202.416	52.455
	96.5	1732	9.68276	2.35421	1.38	701.649	170.595	240.387	58.4464
	101.5	1831.3	9.13312	2.6921	1.38	661.821	195.08	227.53	67.0672
	106.5	1930.6	7.99819	2.6384	1.38	579.579	191.188	199.945	65.9568
	111.5	2029.9	9.48928	1.61586	1.425	665.914	113.393	238.039	40.5338
	116.5	2129.1	9.95293	1.61661	1.47	677.07	109.974	250.78	40.7332
	121.5	2228.4	10.2475	1.84818	1.455	704.298	127.022	258.827	46.6803
	126.5	2327.7	10.134	1.19265	1.44	703.753	82.8226	256.834	30.2261
	127.5	2347.6	6.35095	0.307212	1.445	439.512	21.2604	160.742	7.77554
	128.5	2367.4	6.74671	0.255107	1.45	465.291	17.5936	171.738	6.49378
	133.5	2466.7	6.36851	0.160998	1.45	439.207	11.1033	162.17	4.09973
	138.5	2566	6.49695	0.180142	1.45	448.065	12.4236	166.001	4.60274
	143.5	2665.3	7.47468	0.133067	1.43	522.705	9.30536	191.628	3.41142
	148.5	2764.6	5.56961	0.100744	1.41	395.008	7.14497	143.268	2.59145
	153.5	2863.9	7.43779	0.195489	1.425	521.95	13.7185	191.965	5.04545
	158.5	2963.2	7.55997	0.233093	1.44	524.998	16.187	195.77	6.03607
	163.5	3062.4	7.50948	0.193189	1.465	512.593	13.187	195.307	5.02446
	168.5	3161.7	7.44358	0.15191	1.49	499.569	10.1953	194.039	3.95999
	173.5	3235.3	6.6391	0.257625	1.5	442.607	17.175	234.273	9.09081
	176.5	3272.8	7.12201	0.285915	1.506	472.909	18.9851	296.533	11.9044
	177.5	3285.3	7.03649	0.303699	1.508	466.611	20.1392	293.165	12.6531
	178.5	3297.8	8.15724	0.334268	1.51	540.215	22.137	340.083	13.9359
	179.5	3310.3	7.28622	0.466087	1.501	485.425	31.0517	303.969	19.4443
	180.5	3322.8	6.93488	0.3206	1.492	464.804	21.4879	289.501	13.3837
	181.5	3335.3	7.45065	0.404233	1.483	502.404	27.2578	311.237	16.8861
	182.5	3347.9	7.13773	0.435966	1.4695	485.725	29.6676	295.993	18.079
	183.5	3360.4	7.01888	0.37191	1.465	479.104	25.3864	293.585	15.5562
	184.5	3372.9	7.39904	0.370729	1.456	508.176	25.4622	309.689	15.517
	185.5	3385.4	7.66055	0.371922	1.447	529.409	25.703	320.844	15.5771
	186.5	3397.9	7.47202	0.321433	1.438	519.612	22.3528	313.153	13.4713
	187.5	3410.4	7.99804	0.339112	1.429	559.695	23.7307	335.418	14.2215
	188.5	3422.9	8.16488	0.167998	1.42	574.992	11.8308	342.639	7.05001
	189.5	3435.4	8.14459	0.340535	1.427	570.749	23.8637	342.01	14.2998
	190.5	3447.9	8.16046	0.343987	1.434	569.069	23.9879	342.9	14.4542
	191.5	3460.4	7.98563	0.379626	1.441	554.173	26.3447	335.773	15.9622
	192.5	3472.9	7.36807	0.3437	1.448	508.845	23.7362	310.008	14.461
	193.5	3485.4	8.3898	0.293444	1.455	576.619	20.168	353.227	12.3545
	194.5	3497.9	7.57337	0.298417	1.462	518.014	20.4116	319.061	12.5721
	195.5	3510.4	7.34641	0.236776	1.469	500.096	16.1181	309.7	9.98168
	196.5	3523	7.93821	0.434486	1.476	537.819	29.4367	332.209	18.1829
	197.5	3535.5	7.21062	0.573559	1.483	486.218	38.6756	304.371	24.2108
	198.5	3548	6.68278	0.371668	1.49	448.509	24.9442	282.273	15.6988
	199.5	3560.5	7.43298	0.327363	1.485	500.537	22.0446	314.165	13.8364
	200.5	3573	7.89583	0.321666	1.48	533.502	21.7342	333.944	13.6044
	201.5	3585.5	7.18883	0.341275	1.475	487.378	23.1373	304.239	14.4431
	202.5	3598	7.22543	0.408761	1.47	491.526	27.8069	305.986	17.3104
	203.5	3610.5	6.8716	0.326592	1.465	469.051	22.293	291.19	13.8396
	204.5	3623	6.64573	0.410806	1.46	455.187	28.1374	281.801	17.4195
	205.5	3635.5	6.88061	0.47271	1.455	472.894	32.4886	291.949	20.0574
	206.5	3648	7.14458	0.565702	1.45	492.729	39.0139	303.345	24.0186
	207.5	3660.5	7.24697	0.504399	1.445	501.521	34.9065	307.891	21.4296
	208.5	3673	9.20398	0.551969	1.44	639.165	38.3311	391.288	23.4658
	209.5	3685.5	7.24389	0.448285	1.438	503.748	31.1742	308.157	19.0702
	210.5	3698	7.95681	0.53773	1.436	554.095	37.4464	338.703	22.8899
	211.5	3710.6	6.26217	0.324369	1.434	436.693	22.6199	264.621	13.7069
	212.5	3723.1	6.55205	0.338175	1.432	457.546	23.6156	279.265	14.4139
	213.5	3735.6	6.12827	0.244372	1.43	428.55	17.089	261.37	10.4225
	214.5	3748.1	7.2204	0.347787	1.428	505.631	24.3549	308.147	14.8426
	215.5	3760.6	6.60629	0.37101	1.426	463.274	26.0175	282.12	15.8439
	216.5	3773.1	5.89789	0.20721	1.424	414.178	14.5513	252.029	8.85453
	217.5	3785.6	7.678	0.312665	1.422	539.943	21.9877	328.307	13.3694
	218.5	3798.1	6.61719	0.161111	1.42	465.999	11.3458	283.129	6.89342
	219.5	3810.6	6.62923	0.219475	1.413	469.16	15.5325	283.826	9.39665
	220.5	3823.1	7.54416	0.218724	1.406	536.569	15.5565	323.204	9.37052
	221.5	3835.6	6.49766	0.155332	1.399	464.45	11.103	278.549	6.65893
	222.5	3848.1	6.62376	0.132702	1.392	475.845	9.53316	284.136	5.69244
	223.5	3860.6	5.70584	0.134082	1.385	411.974	9.68099	244.917	5.75531
	224.5	3873.1	5.27231	0.150674	1.378	382.606	10.9343	226.453	6.47166
	225.5	3885.7	5.01785	0.155544	1.371	365.999	11.3453	213.949	6.63204
	226.5	3898.2	5.32796	0.215943	1.364	390.613	15.8316	229.135	9.28688
	227.5	3910.7	5.48398	0.212103	1.357	404.125	15.6303	235.995	9.12752
	228.5	3923.2	6.21703	0.180857	1.35	460.521	13.3968	267.711	7.78787
	229.5	3935.7	5.50371	0.193441	1.353	406.778	14.2972	237.145	8.33504
	230.5	3948.2	5.63683	0.154858	1.356	415.695	11.4202	243.036	6.67681
	231.5	3960.7	5.8893	0.174682	1.359	433.355	12.8537	254.083	7.53631
	232.5	3973.2	5.10925	0.148958	1.362	375.128	10.9367	220.569	6.43058
	233.5	3985.7	4.76209	0.145899	1.365	348.871	10.6886	205.712	6.30252
	234.5	3998.2	5.16211	0.251867	1.368	377.348	18.4113	223.134	10.887
	235.5	4010.7	4.89961	0.251009	1.371	357.375	18.3084	211.921	10.8568
	236.5	4023.2	4.7636	0.213425	1.374	346.696	15.5331	206.169	9.23704
	237.5	4035.7	5.21913	0.193223	1.377	379.022	14.0322	226.027	8.368
	238.5	4048.2	4.97351	0.121074	1.38	360.399	8.77346	215.526	5.24672
	239.5	4060.7	5.88284	0.218835	1.381	425.984	15.8461	255.093	9.48917
	240.5	4073.3	5.37004	0.295531	1.382	388.57	21.3843	231.155	12.7212
	241.5	4085.8	5.51778	0.285614	1.383	398.972	20.6518	239.566	12.4005
	242.5	4098.3	5.34294	0.3441	1.384	386.051	24.8627	232.121	14.9493
	243.5	4110.8	5.03045	0.254549	1.385	363.21	18.379	218.683	11.0657
	244.5	4123.3	5.45525	0.28845	1.386	393.597	20.8117	237.3	12.5474
	245.5	4135.8	5.67793	0.269642	1.387	409.367	19.4407	247.141	11.7366
	246.5	4148.3	5.04246	0.283122	1.388	363.29	20.3979	219.62	12.3311
	247.5	4160.8	5.39554	0.335575	1.389	388.447	24.1595	235.146	14.6249
	248.5	4173.3	5.49649	0.343946	1.39	395.431	24.7443	239.696	14.9991
	249.5	4185.8	5.78163	0.326325	1.389	416.244	23.4935	252.289	14.2396
	250.5	4198.3	5.89327	0.325914	1.388	424.588	23.4808	257.322	14.2306
	251.5	4210.7	5.31572	0.321612	1.387	383.253	23.1876	234.122	14.1649
	252.5	4223.1	6.65468	0.324174	1.386	480.136	23.3892	293.279	14.2867
	253.5	4235.4	6.33165	0.239879	1.385	457.158	17.3198	281.487	10.6644
	254.5	4247.8	6.1001	0.244697	1.384	440.759	17.6804	269.175	10.7976
	255.5	4260.2	7.49485	0.23846	1.383	541.927	17.2422	330.927	10.5289
	256.5	4272.6	6.37269	0.26203	1.382	461.121	18.9602	281.555	11.5769
	257.5	4285	6.55154	0.275438	1.381	474.406	19.9448	289.638	12.1769
	258.5	4297.3	6.68836	0.306722	1.38	484.664	22.2263	298.277	13.6787
	259.5	4309.7	6.36729	0.36277	1.378	462.067	26.3259	281.844	16.0578
	260.5	4322.1	7.5216	0.533182	1.376	546.628	38.7487	333.147	23.6157
	261.5	4334.5	5.61493	0.326142	1.374	408.656	23.7367	248.852	14.4545
	262.5	4346.9	7.70897	0.366485	1.372	561.878	26.7117	341.872	16.2526
	263.5	4359.3	7.14695	0.242786	1.37	521.675	17.7216	317.145	10.7736
	265.5	4384	8.3371	0.28387	1.366	610.33	20.7811	371.918	12.6634
	266.5	4396.4	8.35137	0.314083	1.364	612.27	23.0266	371.283	13.9634
	267.5	4408.8	6.58671	0.261836	1.362	483.606	19.2243	293.012	11.6479
	268.5	4421.2	6.57609	0.269832	1.36	483.536	19.8406	292.721	12.011
	269.5	4433.6	6.55261	0.266473	1.359	482.164	19.608	291.857	11.8689
	270.5	4445.9	6.36687	0.232532	1.358	468.842	17.1231	286.067	10.4478
	271.5	4458.3	6.57581	0.266427	1.357	484.584	19.6335	293.254	11.8815
	272.5	4470.7	6.03753	0.219686	1.356	445.246	16.201	269.416	9.80314
	273.5	4483.1	7.02447	0.280159	1.355	518.411	20.676	313.65	12.5094
	274.5	4495.5	7.05471	0.211647	1.354	521.027	15.6312	315.195	9.4561
	275.5	4507.9	7.3385	0.271942	1.353	542.387	20.0992	328.077	12.1575
	276.5	4520.2	6.74423	0.22281	1.352	498.834	16.48	304.149	10.0482
	277.5	4532.6	6.73875	0.274504	1.351	498.797	20.3186	301.637	12.2872
	278.5	4545	7.289	0.274559	1.35	539.926	20.3377	326.468	12.2973
	280.5	4569.8	6.84693	0.346832	1.34	510.965	25.883	307.047	15.5535
	285.5	4631.7	6.98415	0.261177	1.345	519.267	19.4183	314.672	11.7674
	290.5	4693.6	6.41639	0.215363	1.35	475.288	15.9528	289.979	9.73303
	295.5	4755.5	5.80149	0.122402	1.38	420.398	8.86968	262.992	5.54869
	300.5	4817.4	6.95897	0.123786	1.41	493.544	8.77918	316.426	5.62859
	305.5	4879.3	6.1513	0.156245	1.395	440.954	11.2003	280.552	7.12609
	310.5	4941.3	6.3419	0.201091	1.38	459.558	14.5718	289.654	9.18446
	315.5	4992.1	7.25618	0.201183	1.395	520.156	14.4217	405.703	11.2484
	320.5	5043	8.29474	0.535517	1.41	588.279	37.9799	464.254	29.9727
	325.5	5093.9	6.67004	0.217766	1.405	474.736	15.4994	374.442	12.2249
	330.5	5144.7	9.79729	0.52578	1.4	699.806	37.5557	552.733	29.6629
	335.5	5195.6	8.30766	0.552514	1.405	591.292	39.3248	469.169	31.2029
	340.5	5246.5	8.58913	0.58031	1.41	609.158	41.1567	486.511	32.8702
	345.5	5297.4	9.26769	0.463414	1.42	652.654	32.6348	526.505	26.3269
	350.5	5348.2	9.78781	0.692026	1.43	684.462	48.3934	558.798	39.5086
	355.5	5399.1	6.26086	0.49705	1.405	445.613	35.3772	357.791	28.405
	360.5	5450	7.96331	0.662417	1.38	577.052	48.0012	456.421	37.9667
	365.5	5500.8	8.77925	0.492022	1.35	650.315	36.4461	505.657	28.3389
	370.5	5551.7	8.61018	0.380927	1.32	652.286	28.8581	496.393	21.9612
	375.5	5602.6	7.73383	0.168647	1.3	594.91	12.9729	447.171	9.7512
	380.5	5653.5	9.19796	0.328656	1.28	718.59	25.6763	533.374	19.0582
	385.5	5704.3	9.34595	0.218875	1.28	730.152	17.0996	544.598	12.7541
	390.5	5755.2	8.90932	0.177897	1.28	696.04	13.8982	519.634	10.3758
	395.5	5806.1	8.77345	0.264001	1.285	682.759	20.5448	513.185	15.4422
	400.5	5857	9.58538	0.203264	1.29	743.053	15.7569	562.29	11.9237
	405.5	5907.8	8.56867	0.192692	1.275	672.052	15.1131	505.082	11.3583
	410.5	5958.7	8.47336	0.204547	1.26	672.489	16.2339	499.908	12.0678
	415.5	5999.8	8.88054	0.245503	1.255	707.613	19.562	650.709	17.9889
	420.5	6040.9	8.62721	0.141854	1.25	690.177	11.3483	633.944	10.4237
	425.5	6082	8.09405	0.292788	1.23	658.053	23.8039	596.452	21.5756
	430.5	6123.1	8.12378	0.284708	1.21	671.387	23.5296	600.336	21.0395
	432.5	6139.6	8.31892	0.393567	1.19	699.069	33.0728	613.211	29.0109
	437.5	6180.7	8.91814	0.400029	1.175	758.99	34.045	661.639	29.6783
	442.5	6221.8	7.97533	0.538846	1.16	687.528	46.4523	593.353	40.0894
	447.5	6262.9	7.73319	0.501036	1.15	672.451	43.5684	576.949	37.3808
	452.5	6304	8.14389	0.981547	1.14	714.376	86.1006	609.287	73.4347
	457.5	6345.2	8.92869	0.959254	1.17	763.136	81.9875	668.236	71.792
	462.5	6386.3	10.0396	1.35568	1.2	836.635	112.974	755.3	101.991
	467.5	6427.4	10.3348	1.78794	1.21	854.113	147.763	779.657	134.882
	472.5	6468.5	10.4488	1.15293	1.22	856.462	94.5027	790.439	87.2177
	477.5	6509.6	10.2771	1.17062	1.21	849.346	96.7457	779.588	88.7998
	482.5	6550.7	9.23193	1.12204	1.2	769.328	93.5034	702.229	85.3483
	487.5	6591.8	10.3879	1.403	1.175	884.078	119.404	792.323	107.012
	492.5	6632.9	9.19232	0.925822	1.15	799.332	80.5063	703.046	70.8086
	497.5	6674.1	12.221	0.943584	1.165	1049.01	80.9943	934.958	72.188
	502.5	6716.8	10.4772	0.695659	1.18	887.897	58.9542	775.491	51.4907
	507.5	6765.8	11.3597	1.73066	1.16	979.289	149.195	734.696	111.931
	512.5	6814.9	10.2081	0.764999	1.14	895.449	67.1052	660.649	49.5093
	517.5	6864	11.7155	0.795353	1.15	1018.74	69.1611	760.25	51.6124
	522.5	6913.1	13.1423	0.662152	1.16	1132.95	57.0821	855.125	43.0841
	527.5	6962.2	10.9486	0.219736	1.1525	949.985	19.066	714.299	14.3358
	532.5	7011.3	11.8259	0.162008	1.145	1032.83	14.1492	773.596	10.5979
	537.5	7060.4	12.0093	0.143166	1.1375	1055.77	12.5861	787.692	9.39028
	542.5	7109.5	13.1442	0.101769	1.13	1163.21	9.00609	864.421	6.69276
	547.5	7158.5	13.0493	0.242762	1.12	1165.12	21.6752	862.211	16.0401
	552.5	7207.6	11.381	0.135626	1.11	1025.32	12.2186	752.436	8.96668
	557.5	7256.7	10.92	0.0687142	1.09	1001.83	6.30406	723.859	4.5549
	562.5	7305.8	10.0891	0.127671	1.07	942.906	11.9319	670.541	8.48529
	567.5	7354.9	10.1952	0.0701897	1.045	975.618	6.71672	679.372	4.67718
	570.5	7384.3	9.78374	0.118076	1.03	949.878	11.4637	654.309	7.89657
	572.5	7404	16.3257	0.228709	1.02	1600.56	22.4224	1087.41	15.2336
	574.5	7423.6	11.9024	0.212219	1.03	1155.58	20.6038	797.665	14.2222
	577.5	7453.1	10.6885	0.0917805	1.045	1022.82	8.78283	714.996	6.13959
	582.5	7501.8	10.3489	0.16363	1.07	967.19	15.2925	700.738	11.0796
	584.5	7521	11.8147	0.158867	1.01	1169.77	15.7294	812.497	10.9253
	589.5	7569.1	10.6095	0.235157	1.01	1050.44	23.2829	729.985	16.18
	594.5	7617.2	10.1969	0.161198	1.01	1009.6	15.9602	703.416	11.1199
	599.5	7665.3	7.89765	0.0789163	0.9805	805.472	8.04858	546.209	5.45793
	604.5	7713.4	6.61243	0.0572948	0.951	695.313	6.02469	458.499	3.97276
	609.5	7761.6	8.26535	0.0790427	0.8255	1001.25	9.57513	573.39	5.48341
	614.5	7815.5	8.02455	0.0661898	0.7	1146.36	9.45569	499.09	4.1167
	619.5	7870.1	8.52452	0.0844245	0.654	1303.44	12.9089	524.725	5.19673
	624.5	7924.7	8.19689	0.0705	0.608	1348.17	11.5954	505.844	4.35067
	629.5	7979.3	7.65552	0.0611764	0.599	1278.05	10.2131	473.635	3.78489
	634.5	8033.9	7.31114	0.0514764	0.59	1239.18	8.72481	453.475	3.19284
	639.5	8088.5	8.36047	0.0501829	0.598	1398.07	8.39179	519.872	3.12048
	644.5	8143.1	7.82679	0.0572101	0.606	1291.55	9.4406	487.914	3.56641
	649.5	8197.7	6.87015	0.0412742	0.5955	1153.68	6.93102	429.355	2.57946
	654.5	8252.3	7.42935	0.0527019	0.585	1269.97	9.00888	465.468	3.30191
	659.5	8306.9	6.90659	0.108733	0.587	1176.59	18.5236	433.799	6.82948
	664.5	8361.5	7.48479	0	0.589	1270.76	0	471.289	0
	669.5	8416.1	7.00943	0	0.599	1170.19	0	442.457	0
	679.5	8525.2	7.80105	0	0.603	1293.71	0	495.326	0
	689.5	8634.4	8.9132	0	0.5945	1499.28	0	568.219	0
	694.5	8689	7.4573	0	0.592	1259.68	0	476.575	0
	699.5	8743.6	6.90236	0	0.595	1160.06	0	442.193	0
	704.5	8798.6	8.06913	0	0.598	1349.35	0	514.438	0
	709.5	8853.7	7.55395	0.00890458	0.5935	1272.78	1.50035	481.892	0.568054
	714.5	8908.8	7.02156	0.00751677	0.589	1192.12	1.27619	449.021	0.480689
	729.5	9074	7.13761	0.0054023	0.596	1197.59	0.906427	460.048	0.3482
	734.5	9129.1	8.55229	0.190151	0.592	1444.64	32.12	552.225	12.2781
